# Supplementary material for: The frequency of SMN gene variants lacking exon 7 and 8 is highly population dependent
Source: PLoS One. 2019 Jul 24;14(7):e0220211. doi: 10.1371/journal.pone.0220211 (PMC6655720; doi:10.1371/journal.pone.0220211)
Supplement: S1 Table — The median copy number value based on both the SMN exon 1–6 probes and SMN exon 7–8 probes is provided for each DNA sample tested, as shown in Fig 1. For each DNA sample, the Coriell Institute calatog ID is provided. (XLSX) [file pone.0220211.s001.xlsx]

## Sheet: England
DNA sample	Coriell Catalog ID	Copy number exon 1-6	Copy number exon 7-8
C-055	HG00152	3.12	3.00
C-056	HG00154	3.04	3.00
C-057	HG00155	4.00	3.96
C-058	HG00156	4.14	4.04
C-059	HG00157	3.96	3.88
C-060	HG00158	3.06	3.04
C-061	HG00159	2.10	2.16
C-062	HG00160	4.02	3.96
C-063	HG00231	3.94	3.88
C-064	HG00232	4.02	3.96
C-065	HG00233	5.04	4.96
C-066	HG00234	3.92	3.88
C-067	HG00235	4.04	3.96
C-068	HG00236	3.98	3.00
C-069	HG00237	4.08	3.04
C-070	HG00238	3.00	2.96
C-071	HG00239	4.02	3.04
C-072	HG00240	4.06	4.04
C-073	HG00242	3.92	3.92
C-074	HG00243	3.96	3.84
C-075	HG00244	3.86	2.96
C-076	HG00245	3.92	3.92
C-077	HG00246	3.86	3.88
C-078	HG00247	4.06	4.08
C-079	HG00249	3.92	4.00
C-080	HG00250	3.06	3.04
C-082	HG00252	3.00	3.04
C-083	HG00253	3.88	3.96
C-084	HG00254	3.02	3.00
C-085	HG00255	3.92	3.00
C-086	HG00256	3.94	3.04
C-087	HG00257	3.92	3.00
C-088	HG00258	4.00	3.96
C-089	HG00259	2.10	2.16
C-090	HG00260	3.92	3.00
C-091	HG00261	3.94	3.88
C-092	HG00262	3.02	3.00
C-093	HG00263	4.10	4.04
C-094	HG00264	4.00	4.08
C-095	HG00265	3.04	3.04
C-096	HG01334	3.92	3.92
C-097	HG01789	3.02	2.12
C-098	HG01790	4.02	3.92
C-099	HG01791	4.08	4.04
C-100	HG02215	3.98	3.00
C-081	HG00251	3.90	4.00
C-001	HG00096	3.06	3.16
C-002	HG00097	3.94	3.80
C-003	HG00098	3.98	4.00
C-004	HG00099	2.96	3.12
C-005	HG00100	2.08	2.16
C-006	HG00101	3.00	3.08
C-007	HG00102	3.90	4.04
C-008	HG00103	3.84	4.00
C-009	HG00104	3.90	3.00
C-010	HG00105	3.92	3.96
C-011	HG00106	3.00	3.08
C-012	HG00107	2.98	3.00
C-013	HG00108	2.02	2.20
C-014	HG00109	4.90	4.92
C-015	HG00110	3.02	3.16
C-016	HG00111	4.82	4.80
C-017	HG00112	3.86	3.88
C-018	HG00113	3.86	3.04
C-019	HG00114	3.92	4.04
C-020	HG00115	3.90	3.88
C-021	HG00116	3.96	3.96
C-022	HG00117	3.96	4.00
C-023	HG00118	3.90	3.04
C-024	HG00119	3.96	3.96
C-025	HG00120	2.02	2.08
C-026	HG00121	3.90	3.96
C-027	HG00122	3.90	4.00
C-028	HG00123	2.08	2.12
C-029	HG00124	3.84	3.88
C-030	HG00125	4.00	2.08
C-031	HG00126	3.88	3.92
C-032	HG00127	5.70	5.60
C-033	HG00128	3.98	3.96
C-034	HG00129	3.08	3.04
C-035	HG00130	3.84	3.04
C-036	HG00131	3.92	4.00
C-037	HG00132	4.02	3.96
C-038	HG00133	3.90	3.00
C-039	HG00134	4.02	3.92
C-040	HG00135	4.02	4.00
C-041	HG00136	4.00	3.96
C-042	HG00137	4.00	3.08
C-043	HG00138	3.92	3.88
C-044	HG00139	3.98	3.92
C-045	HG00140	4.08	4.00
C-046	HG00141	3.94	4.00
C-047	HG00142	3.80	3.80
C-048	HG00143	3.86	2.96
C-049	HG00145	3.94	3.04
C-050	HG00146	3.06	3.04
C-051	HG00148	4.88	4.84
C-052	HG00149	3.00	3.04
C-053	HG00150	3.86	3.80
C-054	HG00151	3.74	2.84

## Sheet: Spain
DNA sample	Coriell Catalog ID	Copy number exon 1-6	Copy number exon 7-8
J-001	HG01618	4.08	4.00
J-002	HG01619	3.00	3.04
J-003	HG01620	2.80	2.88
J-005	HG01624	2.82	2.92
J-007	HG01626	2.98	2.84
J-008	HG01628	3.98	3.84
J-010	HG01631	4.92	2.92
J-012	HG01668	3.02	2.92
J-013	HG01669	3.98	3.88
J-014	HG01670	3.12	2.96
J-015	HG01672	4.02	3.88
J-016	HG01673	3.02	3.00
J-017	HG01675	3.14	3.04
J-018	HG01676	3.08	2.96
J-019	HG01678	3.96	3.88
J-020	HG01679	2.92	1.88
J-021	HG01680	3.82	2.80
J-022	HG01682	3.74	3.72
J-023	HG01684	4.94	4.80
J-024	HG01685	4.08	3.92
J-025	HG01686	3.08	2.08
J-026	HG01694	3.94	3.84
J-027	HG01695	4.00	3.84
J-028	HG01697	3.06	2.00
J-029	HG01699	3.94	3.88
J-030	HG01700	3.98	3.88
J-031	HG01702	3.86	3.80
J-032	HG01704	4.16	4.08
J-033	HG01705	4.04	4.00
J-034	HG01707	4.00	3.92
J-035	HG01708	4.24	4.04
J-036	HG01709	4.08	3.92
J-037	HG01710	3.16	3.12
J-038	HG01746	3.98	3.88
J-040	HG01756	4.20	4.04
J-041	HG01757	4.10	3.92
J-042	HG01761	4.04	3
J-043	HG01762	3.24	3.08
J-044	HG01770	3.06	2.88
J-045	HG01771	4.26	4.16
J-046	HG01773	5.04	4.88
J-006	HG01625	3	2.96
J-039	HG01747	4.84	4.88
J-062	HG02235	4.02	4.08
J-063	HG02236	4.04	4.04
J-064	HG02238	3.12	2.20
J-065	HG02239	3.94	3.96
J-060	HG02232	3.92	3.96
J-061	HG02233	4.06	4.08
J-049	HG01777	3.92	4.00
J-050	HG01779	2.96	2.96
J-051	HG01781	3.06	3.16
J-057	HG02224	3.92	2.92
J-058	HG02230	4.00	3.92
J-059	HG02231	4.84	4.96
J-047	HG01775	4	4.00
J-048	HG01776	3.96	4.00
J-055	HG02221	4.04	4.08
J-056	HG02223	3.08	3.04
i-098	HG01613	3.96	3.12
i-099	HG01615	3.04	3.04
i-100	HG01617	4.86	4.08
J-052	HG01783	4	4.04
J-053	HG01784	3.12	3.12
J-054	HG02220	4.06	2.08
i-088	HG01536	2.12	2.16
i-089	HG01537	3.90	4.04
i-096	HG01610	3.96	4.08
i-097	HG01612	3.02	3.12
i-084	HG01527	2.92	3.00
i-085	HG01528	3.90	3.04
i-086	HG01530	4.02	4.04
i-087	HG01531	3.88	4.00
i-092	HG01605	3.92	4.08
i-093	HG01606	3.98	4.20
i-094	HG01607	3.88	4.08
i-095	HG01608	2.08	2.12
i-082	HG01524	2.96	3.24
i-083	HG01525	3.02	3.08
i-090	HG01602	3.94	4
i-091	HG01603	3.08	3.12
i-071	HG01507	3.88	3.96
i-072	HG01509	3.94	4
i-073	HG01510	3.08	3.12
i-078	HG01518	3.02	3.04
i-079	HG01519	2.02	2.08
i-080	HG01521	3.88	3.00
i-081	HG01522	3.90	3.96
i-067	HG01501	3.76	3.84
i-068	HG01503	3.90	3.96
i-069	HG01504	3.92	4.12
i-074	HG01512	4.02	3.08
i-075	HG01513	3.96	3.96
i-076	HG01515	4.98	4.88
i-077	HG01516	2.98	2.08
i-066	HG01500	4.84	4.96

## Sheet: Italy
DNA sample	Coriell Catalog ID	Copy number exon 1-6	Copy number exon 7-8
F-055	NA20585	4.00	4.00
F-056	NA20586	3.12	3.08
F-057	NA20587	3.08	3.04
F-058	NA20588	3.92	4.04
F-059	NA20589	3.98	4.04
F-060	NA20752	4.80	4.76
F-061	NA20753	3.98	4.00
F-062	NA20754	3.92	3.08
F-063	NA20755	4.94	4.84
F-064	NA20756	2.16	2.24
F-065	NA20757	3.08	3.04
F-066	NA20758	4.00	3.96
F-067	NA20759	3.98	3.96
F-068	NA20760	2.12	2.08
F-069	NA20761	4.08	4.00
F-070	NA20762	4.08	4.00
F-071	NA20763	4.04	4.00
F-073	NA20765	4.00	3.04
F-074	NA20766	2.98	3.04
F-075	NA20767	3.82	2.00
F-076	NA20768	2.14	2.16
F-077	NA20769	4.04	4.00
F-078	NA20770	3.06	3.04
F-079	NA20771	4.00	3.08
F-080	NA20772	4.02	3.96
F-081	NA20773	4.00	3.88
F-082	NA20774	3.08	3.08
F-083	NA20775	4.94	4.04
F-084	NA20778	3.00	3.04
F-085	NA20780	3.94	3.92
F-086	NA20783	4.94	4.96
F-087	NA20785	3.06	2.04
F-088	NA20786	4.04	3.04
F-089	NA20787	3.06	2.00
F-090	NA20790	2.12	2.12
F-091	NA20791	3.06	3.12
F-092	NA20792	4.08	4.08
F-093	NA20795	4.02	3.96
F-094	NA20796	4.12	4.04
F-095	NA20797	3.96	3.92
F-096	NA20798	4.94	4.80
F-097	NA20799	3.04	3.04
F-098	NA20800	4.06	2.96
F-099	NA20801	3.98	3.08
F-100	NA20802	4.12	3.04
F-072	NA20764	3.04	3.08
F-012	NA20502	4.04	4.00
F-013	NA20503	3.04	3.04
F-014	NA20504	3.06	3.16
F-015	NA20505	3.98	3.96
F-016	NA20506	4.00	3.96
F-017	NA20507	3.98	4.00
F-018	NA20508	3.92	4.00
F-019	NA20509	3.96	3.88
F-020	NA20510	3.90	3.84
F-021	NA20512	3.88	3.92
F-022	NA20513	5.80	5.76
F-023	NA20514	3.04	3.08
F-024	NA20515	3.86	3.88
F-025	NA20516	3.90	3.96
F-026	NA20517	3.06	3.12
F-027	NA20518	3.14	2.12
F-028	NA20519	3.94	3.04
F-029	NA20520	3.98	3.96
F-030	NA20521	3.04	3.08
F-031	NA20522	3.96	3.92
F-032	NA20524	4.00	4.04
F-033	NA20525	3.98	3.92
F-034	NA20526	3.96	3.88
F-035	NA20527	3.14	3.16
F-036	NA20528	3.92	3.88
F-037	NA20529	3.06	3.08
F-038	NA20530	3.92	3.04
F-039	NA20531	3.92	3.96
F-040	NA20532	3.90	3.00
F-041	NA20533	4.00	3.92
F-042	NA20534	3.88	3.04
F-043	NA20535	4.88	4.80
F-044	NA20536	4.04	4.04
F-045	NA20537	3.94	3.04
F-046	NA20538	3.98	3.92
F-047	NA20539	3.86	3.84
F-048	NA20540	2.98	2.08
F-049	NA20541	4.02	3.96
F-050	NA20542	3.92	3.92
F-051	NA20543	2.94	3.00
F-052	NA20544	4.88	5.00
F-053	NA20581	3.76	3.72
F-054	NA20582	3.92	3.92
G-001	NA20803	3.06	3.00
G-002	NA20804	4.02	4.04
G-003	NA20805	3.94	3.92
G-004	NA20806	3.08	3.08
G-005	NA20807	4.10	4.08
G-006	NA20808	3.96	3.96
G-007	NA20809	4.02	3.08
G-008	NA20810	3.00	2.92
G-009	NA20811	2.96	3.08
G-010	NA20812	3.00	2.92
G-011	NA20813	2.96	3.08

## Sheet: Finland
DNA sample	Coriell Catalog ID	Copy number exon 1-6	Copy number exon 7-8
A-055	HG00330	4.02	4.04
A-056	HG00331	3.92	3.84
A-057	HG00332	4.10	4.08
A-058	HG00334	4.00	4.04
A-059	HG00335	3.94	4.12
A-060	HG00336	4.02	4.08
A-061	HG00337	4.04	4.12
A-062	HG00338	3.88	3.96
A-063	HG00339	3.94	3.04
A-064	HG00341	4.02	4.08
A-065	HG00342	2.94	3.04
A-066	HG00343	2.04	2.04
A-067	HG00344	3.98	4.04
A-068	HG00345	3.96	4.12
A-069	HG00346	4.06	4.12
A-070	HG00349	3.10	3.12
A-071	HG00350	2.14	2.12
A-072	HG00351	4.06	3.12
A-073	HG00353	4.08	4.12
A-074	HG00355	4.00	4.08
A-075	HG00356	4.08	4.12
A-076	HG00357	3.10	3.16
A-077	HG00358	2.16	2.16
A-078	HG00359	3.12	3.24
A-079	HG00360	4.00	4.16
A-080	HG00361	3.06	3.04
A-081	HG00362	3.14	3.24
A-082	HG00364	3.98	4.04
A-083	HG00365	4.06	4.12
A-084	HG00366	3.20	3.16
A-085	HG00367	3.12	3.12
A-086	HG00368	3.16	3.20
A-087	HG00369	4.04	4.04
A-088	HG00371	4.06	4.08
A-089	HG00372	3.9	3.96
A-090	HG00373	3.98	3.16
A-091	HG00375	3.98	4.08
A-092	HG00376	4.02	4.12
A-093	HG00377	4.12	4.20
A-094	HG00378	3.16	3.04
A-095	HG00379	3.04	3.08
A-096	HG00380	3.10	3.12
A-097	HG00381	4.00	4.00
A-098	HG00382	4.04	4.16
A-099	HG00383	4.02	4.04
A-100	HG00384	3.94	3.96
A-001	HG00171	3.00	3.00
A-002	HG00173	3.02	3.04
A-003	HG00174	3.96	3.92
A-004	HG00176	3.08	3.04
A-005	HG00177	3.00	2.12
A-006	HG00178	3.06	3.04
A-007	HG00179	4.76	4.64
A-008	HG00180	3.10	3.04
A-009	HG00181	3.96	3.92
A-010	HG00182	3.96	3.92
A-011	HG00183	3.00	3.00
A-012	HG00185	3.08	3.16
A-013	HG00186	3.96	3.96
A-014	HG00187	3.02	3.04
A-015	HG00188	4.00	3.04
A-016	HG00189	3.92	3.88
A-017	HG00190	3.96	3.92
A-018	HG00266	3.86	3.88
A-019	HG00267	2.86	2.88
A-020	HG00268	3.08	3.04
A-021	HG00269	3.94	3.88
A-022	HG00270	3.94	3.84
A-023	HG00271	3.04	3.04
A-024	HG00272	3.96	3.04
A-025	HG00273	3.98	3.96
A-026	HG00274	3.82	3.72
A-027	HG00275	3.94	3.84
A-028	HG00276	3.82	3.8
A-029	HG00277	3.02	3.04
A-030	HG00278	3.88	3.84
A-031	HG00280	3.00	2.96
A-032	HG00281	3.98	3.96
A-033	HG00282	2.92	3.00
A-034	HG00284	3.88	3.88
A-035	HG00285	3.96	3.92
A-036	HG00306	3.88	3.84
A-037	HG00308	3.06	3.12
A-038	HG00309	3.90	3.00
A-039	HG00310	3.00	2.96
A-040	HG00311	3.06	3.16
A-041	HG00312	2.96	3.04
A-042	HG00313	3.04	3.04
A-043	HG00315	3.96	3.92
A-044	HG00318	4.82	4.76
A-045	HG00319	3.00	3.08
A-046	HG00320	3.02	3.04
A-048	HG00323	3.84	3.84
A-049	HG00324	2.88	2.88
A-050	HG00325	3.82	3.80
A-051	HG00326	2.94	2.96
A-052	HG00327	3.76	3.84
A-054	HG00329	4.94	4.84
A-047	HG00321	2.94	3.00
A-053	HG00328	3.86	2.92

## Sheet: Japan
DNA sample	Coriell Catalog ID	Copy number exon 1-6	Copy number exon 7-8
i-001	NA18995	4.88	4.68
i-002	NA18997	2.14	2.20
i-003	NA18998	3.98	3.92
i-004	NA18999	3.98	3.96
i-005	NA19000	3.04	3.08
i-006	NA19001	4.00	3.96
i-007	NA19002	4.02	4.00
i-008	NA19003	3.84	3.76
i-009	NA19004	3.14	3.12
i-010	NA19005	4.02	4.00
i-011	NA19006	3.10	3.08
i-012	NA19007	4.04	4.04
i-013	NA19009	3.88	3.96
i-014	NA19010	3.10	3.12
i-015	NA19011	3.98	4.04
i-016	NA19012	4.10	3.92
i-017	NA19054	3.92	3.76
i-018	NA19055	4.00	4.12
i-019	NA19056	3.82	3.72
i-020	NA19057	2.88	2.84
i-021	NA19058	2.96	2.96
i-022	NA19059	2.96	2.88
i-023	NA19060	3.14	3.00
i-024	NA19062	4.04	3.92
i-025	NA19063	3.84	3.96
i-026	NA19064	4.06	4.08
i-027	NA19065	3.18	3.16
i-028	NA19066	3.20	3.20
i-029	NA19067	4.86	4.84
i-030	NA19068	4.00	3.92
i-031	NA19070	3.14	3.16
i-032	NA19072	4.06	4.04
i-033	NA19074	3.08	3.08
i-034	NA19075	3.96	4.00
i-035	NA19076	3.92	4.00
i-036	NA19077	3.12	3.24
i-037	NA19078	3.04	3.08
i-038	NA19079	3.98	4.04
i-039	NA19080	3.80	3.76
i-040	NA19081	3.14	3.04
i-041	NA19082	3.08	3.20
i-042	NA19083	4.04	4.00
i-043	NA19084	4.16	4.12
i-044	NA19085	3.90	3.96
i-045	NA19086	4.08	4.04
i-046	NA19087	3.92	3.96
H-046	NA18939	4.18	4.12
H-047	NA18940	3.92	3.96
H-048	NA18941	4.02	4.00
H-049	NA18942	3.90	3.88
H-050	NA18943	3.92	3.96
H-051	NA18944	3.16	3.20
H-052	NA18945	4.00	4.04
H-053	NA18946	3.96	3.92
H-054	NA18947	3.10	3.12
H-055	NA18948	4.92	5.00
H-056	NA18949	4.10	4.08
H-057	NA18950	4.00	4.04
H-058	NA18951	3.06	3.04
H-059	NA18952	3.12	3.04
H-060	NA18953	3.10	3.12
H-061	NA18954	3.94	3.92
H-062	NA18955	4.00	4.00
H-063	NA18956	3.04	3.00
H-064	NA18957	3.12	3.08
H-065	NA18959	3.98	4.00
H-066	NA18960	4.00	4.00
H-067	NA18961	3.92	3.96
H-068	NA18962	3.12	3.12
H-069	NA18963	3.10	3.08
H-070	NA18964	3.04	3.12
H-071	NA18965	3.96	3.92
H-072	NA18966	4.08	4.00
H-073	NA18967	3.16	3.20
H-074	NA18968	4.10	4.04
H-075	NA18969	4.04	4.00
H-076	NA18970	4.16	4.28
H-077	NA18971	3.04	3.08
H-078	NA18972	4.06	4.04
H-079	NA18973	4.10	4.08
H-080	NA18974	4.08	4.04
H-081	NA18975	4.04	4.00
H-082	NA18976	3.10	3.12
H-083	NA18977	3.06	3.04
H-084	NA18978	4.06	4.00
H-085	NA18979	3.08	3.20
H-086	NA18980	4.06	4.04
H-087	NA18981	3.10	3.12
H-088	NA18982	4.16	4.08
H-089	NA18983	4.04	4.04
H-090	NA18984	3.12	3.12
H-091	NA18985	3.92	3.92
H-092	NA18986	2.10	2.12
H-093	NA18987	3.22	3.16
H-094	NA18988	3.08	3.00
H-095	NA18989	3.10	3.16
H-096	NA18990	3.14	3.12
H-097	NA18991	2.18	2.12
H-098	NA18992	3.12	3.12
H-099	NA18993	3.04	2.96

## Sheet: China
DNA sample	Coriell Catalog ID	Copy number exon 1-6	Copy number exon 7-8
B-055	HG00583	3.02	3.04
B-056	HG00584	3.04	3.12
B-057	HG00589	3.90	3.80
B-058	HG00590	4.00	3.92
B-059	HG00592	4.04	3.92
B-060	HG00593	3.00	3.00
B-061	HG00595	3.04	3.08
B-062	HG00596	3.94	3.88
B-063	HG00607	3.94	3.84
B-064	HG00608	3.08	3.04
B-065	HG00610	4.00	3.92
B-066	HG00611	3.12	3.08
B-067	HG00613	3.98	3.96
B-068	HG00614	4.08	3.96
B-069	HG00619	3.08	3.12
B-070	HG00620	3.08	3.08
B-071	HG00625	4.04	4.00
B-072	HG00626	4.94	4.80
B-073	HG00628	3.04	3.12
B-074	HG00629	3.92	3.92
B-075	HG00634	4.10	4.04
B-076	HG00635	3.00	3.08
B-077	HG00650	4.02	3.96
B-078	HG00651	4.02	3.96
B-079	HG00653	4.12	4.08
B-080	HG00654	4.02	3.96
B-081	HG00656	4.04	4.04
B-082	HG00657	3.96	3.96
B-083	HG00662	3.00	3.04
B-084	HG00663	4.00	4.00
B-085	HG00671	3.06	3.04
B-086	HG00672	3.12	3.12
B-087	HG00683	3.12	3.04
B-088	HG00684	4.14	4.08
B-089	HG00689	4.02	4.00
B-090	HG00690	3.98	3.96
B-091	HG00692	4.02	3.96
B-092	HG00693	4.82	4.68
B-093	HG00698	4.08	3.88
B-094	HG00699	4.00	4.04
B-095	HG00701	4.04	4.00
B-096	HG00702	4.04	3.96
B-097	HG00704	3.10	3.16
B-098	HG00705	4.04	3.96
B-099	HG00707	3.08	3.04
B-100	HG00708	4.02	4.04
B-001	HG00403	4.00	3.92
B-002	HG00404	3.10	3.04
B-003	HG00406	4.12	4.00
B-004	HG00407	4.04	4.04
B-005	HG00418	3.08	3.04
B-006	HG00419	4.04	4.04
B-007	HG00421	3.96	3.96
B-008	HG00422	4.00	3.96
B-009	HG00427	4.02	4.00
B-010	HG00428	3.96	4.00
B-011	HG00436	3.06	3.04
B-012	HG00437	3.16	3.16
B-013	HG00442	4.04	4.04
B-014	HG00443	3.02	3.08
B-015	HG00445	3.90	3.88
B-016	HG00446	3.04	3.12
B-017	HG00448	2.08	2.12
B-018	HG00449	2.06	2.24
B-019	HG00451	4.00	3.96
B-020	HG00452	3.04	3.00
B-021	HG00457	3.10	3.16
B-022	HG00458	3.04	3.12
B-023	HG00463	4.04	3.96
B-024	HG00464	4.02	4.00
B-025	HG00472	4.10	4.04
B-026	HG00473	3.14	3.12
B-027	HG00475	3.00	3.12
B-028	HG00476	3.12	3.20
B-029	HG00478	2.96	2.96
B-030	HG00479	3.98	4.04
B-031	HG00500	3.94	3.96
B-032	HG00501	3.94	4.00
B-033	HG00512	3.08	3.08
B-034	HG00513	3.92	3.96
B-035	HG00524	4.08	4.08
B-036	HG00525	3.96	3.96
B-037	HG00530	4.12	4.08
B-038	HG00531	4.04	4.04
B-039	HG00533	4.06	4.04
B-040	HG00534	3.98	4.00
B-041	HG00536	4.04	4.08
B-042	HG00537	3.04	3.08
B-043	HG00542	3.98	3.96
B-044	HG00543	4.00	3.96
B-045	HG00556	3.96	3.92
B-046	HG00557	4.08	4.08
B-047	HG00559	3.98	3.84
B-048	HG00560	4.00	3.88
B-049	HG00565	2.94	3.00
B-050	HG00566	4.84	4.76
B-051	HG00577	2.94	2.92
B-052	HG00578	3.04	2.92
B-053	HG00580	3.98	3.84
B-054	HG00581	3.90	3.80

## Sheet: Kenya
DNA sample	Coriell Catalog ID	Copy number exon 1-6	Copy number exon 7-8
G-026	NA19017	3.2	3.12
G-027	NA19019	6.78	6.84
G-028	NA19020	3.12	3.08
G-029	NA19022	4.04	4.08
G-030	NA19023	4.04	4.08
G-031	NA19024	4.00	4.04
G-032	NA19025	3.94	4.04
G-033	NA19026	4.8	4.84
G-034	NA19027	4.08	4.08
G-035	NA19028	4.12	4.2
G-036	NA19030	3.14	3.16
G-037	NA19031	4.08	4.04
G-038	NA19035	4.08	4.08
G-039	NA19036	4.1	4.16
G-040	NA19037	3.96	4.08
G-041	NA19038	5.94	6.00
G-042	NA19039	4.02	4.08
G-043	NA19041	4.1	4.16
G-044	NA19043	4.06	4.16
G-045	NA19044	3.96	4.12
G-046	NA19045	4.02	4.12
G-047	NA19046	3.04	3.12
G-048	NA19307	4.00	4.08
G-050	NA19309	4.08	4.16
G-051	NA19310	4.94	5.04
G-052	NA19311	4.04	4.00
G-053	NA19312	4.06	4.16
G-054	NA19313	3.12	3.16
G-055	NA19314	5.00	5.04
G-056	NA19315	3.12	3.04
G-057	NA19316	3.88	4.04
G-058	NA19317	4.02	4.08
G-059	NA19318	3.98	4.00
G-060	NA19319	3.04	3.16
G-061	NA19321	4.06	4.04
G-062	NA19323	4.04	4.16
G-063	NA19324	3.98	4.04
G-064	NA19327	4.04	4.08
G-065	NA19328	3.98	4.08
G-066	NA19331	4.04	4.12
G-067	NA19332	4.04	4.04
G-068	NA19334	4.06	4.04
G-069	NA19338	4.00	4.04
G-070	NA19346	4.86	4.96
G-071	NA19347	3.12	3.16
G-072	NA19350	4.1	4.04
G-073	NA19351	3.12	3.12
G-074	NA19352	3.1	3.08
G-075	NA19355	3.96	3.92
G-076	NA19359	4.02	4.00
G-077	NA19360	4.02	3.88
G-078	NA19371	3.94	3.92
G-079	NA19372	3.1	3.08
G-080	NA19373	4.02	4.00
G-081	NA19374	4.00	3.92
G-082	NA19375	3.16	3.08
G-083	NA19376	4.06	3.92
G-084	NA19377	4.04	3.92
G-085	NA19378	4.78	4.8
G-086	NA19379	3.92	3.88
G-087	NA19380	3.98	4.00
G-088	NA19381	3.08	3.04
G-089	NA19382	3.00	2.92
G-090	NA19383	4.06	4.04
G-091	NA19384	4.08	4.04
G-092	NA19385	4.08	3.96
G-093	NA19390	4.00	3.88
G-094	NA19391	4.08	4.00
G-095	NA19392	3.98	3.88
G-096	NA19393	3.94	3.96
G-097	NA19394	3.04	3.00
G-098	NA19395	5.7	5.68
G-099	NA19396	3.08	3.04
G-100	NA19397	3.96	3.92
H-001	NA19398	3.08	3.00
H-002	NA19399	4.02	3.96
H-003	NA19401	4.00	3.96
H-004	NA19402	4.00	4.08
H-005	NA19403	2.12	2.16
H-006	NA19404	4.00	3.92
H-007	NA19428	3.9	3.92
H-008	NA19429	4.86	4.8
H-009	NA19430	3.96	3.92
H-010	NA19431	4.86	4.88
H-011	NA19432	4.02	3.92
H-012	NA19434	3.98	3.96
H-013	NA19435	2.08	2.08
H-014	NA19436	3.98	3.96
H-015	NA19437	3.88	3.00
H-016	NA19438	4.02	3.96
H-017	NA19439	2.12	2.16
H-018	NA19440	3.94	3.92
H-019	NA19441	4.00	3.92
H-020	NA19443	4.02	4.00
H-021	NA19444	3.84	3.92
H-022	NA19445	3.96	4.00
H-023	NA19446	3.94	3.88
H-024	NA19448	3.12	3.08
H-025	NA19449	3.94	3.92

## Sheet: Gambia
DNA sample	Coriell Catalog ID	Copy number exon 1-6	Copy number exon 7-8
R-026	HG02461	4.04	4.04
R-029	HG02465	4.16	4.16
R-032	HG02567	3.98	3.96
R-035	HG02571	3.96	3.84
R-038	HG02582	3.94	3.96
R-041	HG02586	4.08	4.12
R-044	HG02594	3.06	3.00
R-047	HG02611	4.06	3.96
R-050	HG02620	3.98	3.92
R-053	HG02624	4.06	4.04
R-056	HG02634	3.96	3.96
R-059	HG02643	3.98	4.04
R-062	HG02666	3.96	4.04
R-065	HG02676	4.04	4.12
R-068	HG02702	3.98	3.92
R-071	HG02716	4.00	3.92
R-074	HG02757	4.08	4.08
R-077	HG02762	2.12	2.08
R-080	HG02769	4.04	3.96
R-083	HG02798	3.12	3.12
R-086	HG02805	3.98	3.88
R-089	HG02810	4.06	4.00
R-092	HG02814	4.88	4.96
R-095	HG02819	3.92	3.84
R-097	HG02836	4.96	4.96
R-098	HG02837	3.08	2.96
R-099	HG02839	4.02	4.00
R-100	HG02840	3.08	3.04
S-001	HG02851	4.18	4.08
S-003	HG02854	3.10	3.08
S-005	HG02860	4.08	4.00
S-007	HG02869	3.96	3.96
S-009	HG02878	3.16	3.08
S-012	HG02882	4.06	3.96
S-014	HG02885	3.92	3.96
S-016	HG02888	3.96	3.96
S-018	HG02891	3.06	3.00
S-020	HG02896	4.00	3.96
S-021	HG02982	4.08	3.96
S-023	HG03024	4.00	3.92
S-025	HG03027	4.04	4.00
S-027	HG03033	3.04	3.00
S-029	HG03039	4.08	4.04
S-032	HG03046	3.04	2.96
S-034	HG03049	3.98	3.96
S-036	HG03241	4.10	3.92
S-038	HG03247	4.04	3.92
S-040	HG03250	4.02	3.88
S-041	HG03258	3.14	3.08
S-043	HG03538	4.04	4.00
R-026	HG02461	4.02	4.04
R-029	HG02465	4.14	4.16
R-032	HG02567	4.00	3.96
R-035	HG02571	4.00	4.00
R-038	HG02582	3.96	3.96
R-041	HG02586	4.06	4.04
R-044	HG02594	3.06	3.00
R-047	HG02611	4.06	3.96
R-050	HG02620	4.00	3.92
R-053	HG02624	4.06	4.04
R-056	HG02634	4.06	3.92
R-059	HG02643	3.98	4.00
R-062	HG02666	3.96	4.00
R-065	HG02676	4.08	4.12
R-068	HG02702	4.00	3.92
R-071	HG02716	4.00	3.92
R-074	HG02757	4.10	4.08
R-077	HG02762	2.12	2.08
R-080	HG02769	4.08	3.92
R-083	HG02798	3.12	3.12
R-086	HG02805	4.02	3.92
R-089	HG02810	4.10	3.92
R-092	HG02814	4.90	4.96
R-095	HG02819	3.92	3.84
R-097	HG02836	4.96	4.96
R-098	HG02837	3.08	2.96
R-099	HG02839	4.12	4.00
R-100	HG02840	3.08	3.04
S-001	HG02851	4.18	4.12
S-003	HG02854	3.06	3.04
S-005	HG02860	4.08	4.04
S-007	HG02869	4.00	3.92
S-009	HG02878	3.16	3.08
S-012	HG02882	4.06	4.00
S-014	HG02885	3.94	3.92
S-016	HG02888	4.00	3.96
S-018	HG02891	3.06	3.04
S-020	HG02896	4.02	3.96
S-021	HG02982	4.08	3.92
S-023	HG03024	4.00	3.92
S-025	HG03027	4.04	4.00
S-027	HG03033	3.06	2.96
S-029	HG03039	4.12	4.04
S-032	HG03046	3.08	3.00
S-034	HG03049	4.00	3.96
S-036	HG03241	4.12	3.92
S-038	HG03247	4.08	3.92
S-040	HG03250	3.98	3.84
S-041	HG03258	3.12	3.04
S-043	HG03538	4.08	3.96

## Sheet: Sierra Leone
DNA sample	Coriell Catalog ID	Copy number exon 1-6	Copy number exon 7-8
U-001	HG03428	4.04	3.96
U-002	HG03431	3.16	3.08
U-003	HG03432	5.00	5.00
U-004	HG03433	4.86	4.88
U-005	HG03436	3.08	2.96
U-006	HG03437	3.96	4.00
U-007	HG03439	4.04	4.00
U-008	HG03442	3.96	3.88
U-009	HG03445	4.06	3.96
U-010	HG03446	3.02	3.00
U-011	HG03449	3.16	3.12
U-012	HG03451	4.10	4.04
U-013	HG03452	4.10	4.08
U-014	HG03454	5.00	4.92
U-015	HG03455	3.06	3.00
U-016	HG03457	3.98	3.88
U-017	HG03458	4.16	4.08
U-018	HG03460	4.14	4.00
U-019	HG03461	4.06	4.00
U-020	HG03462	3.1	3.04
U-021	HG03464	3.94	3.96
U-022	HG03469	4.08	4.00
U-023	HG03470	3.9	3.88
U-024	HG03472	3.04	3.04
U-025	HG03473	5.04	4.92
U-026	HG03476	4.12	4.04
U-027	HG03478	3.18	3.16
U-028	HG03479	4.00	4.00
U-029	HG03484	4.00	4.00
U-030	HG03485	4.02	4.08
U-031	HG03547	4.00	3.96
U-032	HG03548	3.06	3.08
U-033	HG03549	3.18	3.08
U-034	HG03556	4.16	4.08
U-035	HG03557	3.12	2.96
U-036	HG03558	4.04	4.08
U-037	HG03559	4.04	4.04
U-038	HG03563	4.04	4.04
U-039	HG03565	4.02	3.96
U-040	HG03566	3.94	3.84
U-041	HG03567	3.08	2.96
U-042	HG03569	3.16	3.04
U-043	HG03571	4.02	4.08
U-044	HG03572	4.06	4.00
U-045	HG03574	3.10	3.00
U-046	HG03575	4.02	3.96
U-047	HG03577	3.10	3.04
U-048	HG03578	3.92	3.84
U-049	HG03582	3.14	3.08
U-050	HG03583	2.16	2.16

## Sheet: Colombia
DNA sample	Coriell Catalog ID	Copy number exon 1-6	Copy number exon 7-8
D-071	HG01112	4.14	4.04
D-072	HG01113	3.98	3.96
D-073	HG01124	3.96	3.92
D-074	HG01125	3.96	3.92
D-075	HG01133	3.96	3.04
D-076	HG01134	3.00	2.92
D-077	HG01136	3.94	3.88
D-078	HG01137	4.80	3.88
D-079	HG01139	3.94	3.88
D-080	HG01140	4.04	3.96
D-081	HG01148	4.00	3.96
D-082	HG01149	4.00	3.96
D-083	HG01250	2.08	2.04
D-084	HG01251	2.98	2.92
D-085	HG01253	3.10	3.08
D-086	HG01254	4.04	3.92
D-087	HG01256	4.02	3.92
D-088	HG01257	4.04	4.00
D-089	HG01259	3.98	3.88
D-090	HG01260	4.88	4.88
D-091	HG01271	3.96	3.92
D-092	HG01272	3.92	3.84
D-093	HG01274	3.96	2.96
D-094	HG01275	4.00	3.92
D-095	HG01277	4.20	4.04
D-096	HG01278	3.08	3.04
D-097	HG01341	3.04	3.04
D-098	HG01342	3.10	3.16
D-099	HG01344	2.18	2.20
D-100	HG01345	2.12	2.00
E-001	HG01347	3.98	3.96
E-002	HG01348	4.08	3.92
E-003	HG01350	4.08	3.92
E-004	HG01351	3.92	3.88
E-005	HG01353	3.04	2.04
E-006	HG01354	4.04	3.96
E-007	HG01356	3.98	3.96
E-008	HG01357	3.02	3.04
E-009	HG01359	3.00	3.00
E-010	HG01360	3.96	3.96
E-011	HG01365	3.98	3.04
E-012	HG01366	3.14	3.04
E-013	HG01374	4.08	4.00
E-014	HG01375	4.04	3.92
E-015	HG01377	4.00	3.00
E-016	HG01378	3.90	3.84
E-017	HG01383	2.08	2.04
E-018	HG01384	3.84	3.80
E-020	HG01390	4.10	3.04
E-019	HG01389	4.06	4.00

[truncated: 4 more sheets: Nigeria, Peru, Bangladesh, Gujarati Indians]
